# Supplementary material for: Platelet-Related Biomarkers and Efficacy of Antiplatelet Therapy in Patients with Aortic Stenosis and Coronary Artery Disease
Source: Int J Mol Sci. 2025 Jul 23;26(15):7083. doi: 10.3390/ijms26157083 (PMC12346522; doi:10.3390/ijms26157083)
Supplement: Supplementary file 1 [file ijms-26-07083-s001.zip]

Archive with 1 entries (1 files):
- ijms-3735559-supplementary.pdf
